# Supplementary material for: Intake of the Total, Classes, and Subclasses of (Poly)Phenols and Risk of Prostate Cancer: A Prospective Analysis of the EPIC Study
Source: Cancers (Basel). 2023 Aug 11;15(16):4067. doi: 10.3390/cancers15164067 (PMC10452452; doi:10.3390/cancers15164067)
Supplement: Supplementary file 1 [file cancers-15-04067-s001.zip]

Archive with 1 entries (1 files):
- cancers-2499069-supplementary.pdf
